# Supplementary material for: Genome Sequence Variability Predicts Drug Precautions and Withdrawals from the Market
Source: PLoS One. 2016 Sep 30;11(9):e0162135. doi: 10.1371/journal.pone.0162135 (PMC5045182; doi:10.1371/journal.pone.0162135)
Supplement: S2 File — Withdrawn or precautionary drug information was collected comprehensively from the multiple publicly available resources. For withdrawn drugs, we reviewed reports from United Nations, European Medicines Agency, and DrugBank annotation. For precautionary drugs, we collected information from the Beers criteria and US FDA pharmacogenomic biomarker information in drug labels. (XLSX) [file pone.0162135.s004.xlsx]

## Sheet: withdrawn or precautionary drug
Drug	UN withdrawn	DrugBank withdrawn	EMA withdrawn	FDA Pharmacogenomics	Beers criteria
acetaminophen	1	0	0	0	0
acetylfuratrizine	1	0	0	0	0
acetylsalicylic acid (paediatric)	1	0	0	0	0
alatrofloxacin mesylate	1	0	0	0	0
albumin	1	0	0	0	0
alclofenac	1	0	0	0	0
allergen extracts	1	0	0	0	0
alpidem	1	0	0	0	0
amaranth	1	0	0	0	0
amfecloral	1	0	0	0	0
amfetamine	1	0	0	0	0
aminacrine	1	0	0	0	0
amineptine	1	1	0	0	0
aminoglutethimide	1	0	0	0	0
aminophenazone	1	1	0	0	0
aminophylline	1	0	0	0	0
aminorex	1	0	0	0	0
amiprilose	1	0	0	0	0
amobarbital	1	0	0	0	1
anagestone acetate	1	0	0	0	0
androgens	1	0	0	0	0
antihistamine(topical)	1	0	0	0	0
aphrodisiac drugs	1	0	0	0	0
aprobarbital	1	0	0	0	0
aprotinin	1	1	0	0	0
aristolochia	1	0	0	0	0
aristolochic acid	1	0	0	0	0
arsenic-based compounds	1	0	0	0	0
arsthinol	1	0	0	0	0
astemizole	1	1	0	0	0
azapropazone	1	1	0	0	0
azaribine	1	0	0	0	0
barbital	1	0	0	0	0
beclobrate	1	0	0	0	0
benoxaprofen	1	1	0	0	0
benzarone	1	0	0	0	0
benzbromarone	1	0	0	0	0
benzyl alcohol	1	0	0	0	0
benzylpenicillin	1	0	0	0	0
berberine	1	0	0	0	0
beta ethoxylacetanilide	1	0	0	0	0
bicalutamide	1	0	0	0	0
bismuth salts	1	0	0	0	0
bithionol	1	1	0	0	0
boric acid and borates	1	0	0	0	0
bovine tissue derived medicines	1	0	0	0	0
bromfenac	1	0	0	0	0
bromisoval	1	0	0	0	0
broxyquinoline(see also halogenerated hydroxyquinoline derivatives)	1	0	0	0	0
bucetin	1	0	0	0	0
buformin	1	1	0	0	0
bumadizone	1	0	0	0	0
bunamiodyl	1	1	0	0	0
buprenorphine	1	0	0	0	0
cadralazine	1	0	0	0	0
calamus	1	0	0	0	0
canthaxanthin	1	0	0	0	0
carisoprodol	1	0	0	1	1
cartilage extract	1	0	0	0	0
cathine	1	0	0	0	0
cefaloridine	1	0	0	0	0
cefalosporins(topical preparations)	1	0	0	0	0
cell preparations	1	0	0	0	0
cerivastatin	1	1	0	0	0
chenodeoxycholic acid	1	0	0	0	0
chlonaphazine	1	0	0	0	0
chloramphenicol	1	0	0	0	0
chlormadinone acetate	1	0	0	0	0
chlormezanone	1	1	0	0	0
chloroform	1	0	0	0	0
chloroquine	1	0	0	1	0
chlorphentermine	1	1	0	0	0
cianidanol	1	0	0	0	0
cinchophen	1	0	0	0	0
cinepazide	1	0	0	0	0
cisapride	1	1	0	0	0
clioquinol	1	1	0	0	0
clobutinol	1	1	0	0	0
clofarabine	1	0	1	0	0
clofenotane	1	0	0	0	0
clofibrate	1	0	0	0	0
clometacin	1	0	0	0	0
clozapine	1	0	0	1	1
coagulation factor IX	1	0	0	0	0
cobalt(non-radioactive forms)	1	0	0	0	0
codeine	1	0	0	1	0
cyclamates in drugs	1	0	0	0	0
cyclandelate	1	0	0	0	0
cyproheptadine	1	0	0	0	1
dalkon shield	1	0	0	0	0
dantron	1	1	0	0	0
dehydroepiandrosterone	1	0	0	0	0
dequalinium	1	0	0	0	0
dequalinium chloride	1	0	0	0	0
dexamfetamine	1	0	0	0	0
dexfenfluramine	1	1	0	0	0
dibenzepin hydrochloride	1	0	0	0	0
diclofenac	1	0	0	0	1
dicyclomine	1	0	0	0	1
dienestrol	1	0	0	0	0
diethylaminoethoxyhexestrol	1	0	0	0	0
diethylpropion	1	0	0	0	0
diethylstilbestrol	1	0	0	0	0
difemerine	1	0	0	0	0
difenoxin	1	0	0	0	0
difurazone	1	0	0	0	0
dihydrostreptomycin	1	0	0	0	0
dihydroxymethylfuratrizine	1	0	0	0	0
dimazole	1	0	0	0	0
dinoprostone	1	0	0	0	0
dionaea muscipula(extract)	1	0	0	0	0
diphenazine	1	0	0	0	0
diphenoxylate	1	0	0	0	0
dithiazanine iodide	1	0	0	0	0
domperidone(injectable)	1	0	0	0	0
doxycycline hyclate(injectable)	1	0	0	0	0
droperidol	1	0	0	0	1
droxicam	1	0	0	0	0
ebrotidine	1	0	0	0	0
emetine	1	0	0	0	0
ephedra	1	1	0	0	0
ephedrine	1	0	0	0	0
epinephrine	1	0	0	0	0
erythromycin estolate	1	0	0	0	0
ethanol	1	0	0	0	0
ethyl nitrite(spirit)	1	0	0	0	0
ethylene dichloride	1	0	0	0	0
ethylestrenol	1	1	0	0	0
etretinate	1	1	0	0	0
factor vlll	1	0	0	0	0
fenclofenac	1	0	0	0	0
fenetylline	1	0	0	0	0
fenfluramine	1	1	0	0	0
feprazone	1	0	0	0	0
flosequinan	1	0	0	0	0
fluvoxamine	1	0	0	1	0
furazolidone	1	0	0	0	0
gallopamil	1	0	0	0	0
gamelonic acid	1	0	0	0	0
gangliosides	1	0	0	0	0
gatifloxacin	1	0	0	0	0
gemfibrozil	1	0	0	0	0
gentamicin(topical preparations)	1	0	0	0	0
germander	1	0	0	0	0
ginkgo biloba	1	0	0	0	0
glafenine	1	0	0	0	0
glucosamine sulfate	1	0	0	0	0
glutethimide	1	0	0	0	0
glutoxim	1	0	0	0	0
grepafloxacin	1	1	0	0	0
guanofuracin	1	0	0	0	0
halogenated hydroxyquinoline derivatives	1	0	0	0	0
halogenated salicylanilides	1	0	0	0	0
heptabarbital	1	0	0	0	0
herpes simplex vaccines	1	0	0	0	0
hexachlorophene	1	1	0	0	0
hexestrol	1	1	0	0	0
hexobarbital	1	0	0	0	0
hyaluronidase	1	0	0	0	0
hydromorphone	1	0	0	0	0
hyoscine methonitrate	1	0	0	0	0
ibopamine	1	0	0	0	0
indalpine	1	1	0	0	0
indoprofen	1	1	0	0	0
interferon-gamma-0b	1	0	0	0	0
iodinated casein strophanthin(neo-barine)	1	0	0	0	0
iproniazid	1	1	0	0	0
isaxonine phosphate	1	0	0	0	0
isocarboxazid	1	0	0	0	0
isoprenaline	1	0	0	0	0
isoxicam	1	0	0	0	0
kaolin	1	0	0	0	0
kebuzone	1	0	0	0	0
ketoconazole	1	0	1	0	0
l-tryptophan	1	0	0	0	0
labetalol	1	0	0	0	0
laetrile	1	0	0	0	0
lead oxide and lead salts	1	0	0	0	0
levamfetamine	1	0	0	0	0
levamisole	1	1	0	0	0
levarterenol	1	0	0	0	0
levomethadyl acetate	1	0	0	0	0
lexipafant	1	0	0	0	0
lindane	1	1	0	0	0
lipoic acid	1	0	0	0	0
lobelia	1	0	0	0	0
loperamide	1	0	0	0	0
loxoprofen sodium	1	0	0	0	0
lumiracoxib	1	0	1	0	0
lynestrenol	1	0	0	0	0
mazindol	1	0	0	0	0
meclozine	1	0	0	0	0
medifoxamine	1	0	0	0	0
medroxyprogesterone acetate	1	0	0	0	0
megestrol acetate	1	0	1	0	0
mephenesin	1	0	0	0	0
meprobamate	1	0	0	0	1
mesna	1	0	0	0	0
metamizole	1	1	0	0	0
methamphetamine	1	0	0	0	0
methanol	1	0	0	0	0
methapyrilene	1	1	0	0	0
methaqualone	1	1	0	0	0
methiodal sodium	1	0	0	0	0
methylphenidate	1	0	0	0	0
methylrosanilinium chloride	1	0	0	0	0
methyprylon	1	1	0	0	0
metofoline	1	0	0	0	0
metrodin hp	1	0	0	0	0
mianserin	1	0	0	0	0
mibefradil	1	1	0	0	0
miglustat	1	0	1	0	0
minocycline	1	0	0	0	0
mofebutazone	1	0	0	0	0
moxisylyte	1	0	0	0	0
mucopolysaccharide polysulfuric acid ester	1	0	0	0	0
muzolimine	1	0	0	0	0
naftidrofuryl(parenteral formulations)	1	0	0	0	0
nandrolone decanoate	1	0	0	0	0
nebacumab	1	0	0	0	0
nefazodone	1	1	0	1	0
neomycin	1	0	0	0	0
nevirapine	1	0	0	0	0
nialamide	1	1	0	0	0
nimesulide	1	1	0	0	0
nitrefazole	1	0	0	0	0
nitrendipine	1	0	0	0	0
nitrofural	1	0	0	0	0
nitroxoline	1	0	0	0	0
nomifensine	1	1	0	0	0
noscapine	1	0	0	0	0
novobiocin	1	0	0	0	0
opium in antitussive preparations	1	0	0	0	0
oral rehydration salts	1	0	0	0	0
orgotein	1	0	0	0	0
oxeladin	1	1	0	0	0
oxyphenbutazone	1	1	0	0	0
oxyphenisatin	1	1	0	0	0
pangamic acid	1	0	0	0	0
paromomycin	1	0	0	0	0
pectin	1	0	0	0	0
pemoline	1	1	0	0	0
pentobarbital	1	0	0	0	1
pergolide	1	1	0	0	0
pexiganan	1	0	0	0	0
phenacetin	1	1	0	0	0
phenazone	1	0	0	0	0
phenazopyridine	1	0	0	0	0
phendimetrazine	1	0	0	0	0
phenformin	1	1	0	0	0
phenicarbazide	1	0	0	0	0
phenmetrazine	1	0	0	0	0
phenobarbital	1	0	0	0	1
phenol	1	0	0	0	0
phenolphthalein	1	1	0	0	0
phentermine	1	0	0	0	0
phentolamine	1	0	0	0	0
phenylbutazone	1	0	0	0	0
phenylephrine	1	0	0	0	0
phenylpropanolamine	1	1	0	0	0
phthalysulfathiazole	1	0	0	0	0
pipamazine	1	0	0	0	0
piperazine	1	0	0	0	0
pipradrol	1	0	0	0	0
pirprofen	1	0	0	0	0
pituitary-chorionic gonadotropin(injectable)	1	0	0	0	0
placental tissue derived medicine	1	0	0	0	0
podophyllum resin	1	0	0	0	0
polyoxyethylated castor oil	1	0	0	0	0
polyvidone	1	0	0	0	0
potassium canrenoate	1	1	0	0	0
potassium chloride	1	1	0	1	0
potassium nitrate	1	0	0	0	0
practolol	1	0	0	0	0
prenylamine	1	1	0	0	0
propofol	1	0	0	0	0
propyphenazone	1	0	0	0	0
proxibarbal	1	0	0	0	0
pumactant	1	0	0	0	0
pyrithione zinc	1	0	0	0	0
pyritinol	1	0	0	0	0
pyrrolizidine	1	0	0	0	0
quinacrine	1	0	0	0	0
quinine	1	0	0	0	0
remoxipride	1	1	0	0	0
rimonabant	1	0	0	0	0
rofecoxib	1	1	0	0	0
rubiae tinctorum radix	1	0	0	0	0
santonin	1	0	0	0	0
sargramostim	1	0	0	0	0
secobabital	1	0	0	0	0
sertindole	1	1	0	0	0
silver acetate	1	0	0	0	0
sinecatechins	1	0	0	0	0
sodium dibunate	1	0	0	0	0
sodium hydrogen bicarbonate(paediatric)	1	0	0	0	0
somatropin(pituitary-derived)	1	0	0	0	0
streptomycin	1	0	0	0	0
strychnine and salts	1	0	0	0	0
sulfacarbamide	1	0	0	0	0
sulfadicramide	1	0	0	0	0
sulfadimidine	1	0	0	0	0
sulfaguanidine	1	0	0	0	0
sulfamerazine sodium	1	0	0	0	0
sulfamethizole	1	0	0	0	0
sulfamethoxypyridazine	1	0	0	0	0
sulfanilamide	1	0	0	0	0
sulfathiazole	1	0	0	0	0
sulfisomidine	1	0	0	0	0
sulfonamides(topical preparations)	1	0	0	0	0
suloctidil	1	0	0	0	0
suprofen	1	1	0	0	0
suxibuzone	1	0	0	0	0
technetium(99mtc)fanolesomab	1	0	0	0	0
tegaserod	1	1	0	0	0
temafloxacin	1	1	0	0	0
terfenadine	1	1	0	0	0
terodiline	1	0	0	0	0
testosterone propionate	1	0	0	0	0
tetracycline	1	0	0	0	0
thalidomide	1	1	0	0	0
thenalidine	1	1	0	0	0
thiomersal	1	0	0	0	0
thioridazine	1	0	0	1	1
ticrynafen	1	1	0	0	0
tilbroquinol	1	0	0	0	0
tolcapone	1	1	0	0	0
tolrestat	1	1	0	0	0
tranylcypromine	1	0	0	0	0
trazodone	1	0	0	0	0
triacetyldiphenolisatin	1	0	0	0	0
triazolam	1	0	0	0	1
troglitazone	1	1	0	0	0
trovafloxacin	1	1	0	0	0
trypsin	1	0	0	0	0
urethane	1	0	0	0	0
vaccines for mumps, measles, and rubella	1	0	0	0	0
valdecoxib	1	1	0	0	0
veralipride	1	0	0	0	0
vigabatrin	1	0	0	0	0
vinarol and viga	1	0	0	0	0
vinbarbital	1	0	0	0	0
vincamine	1	0	0	0	0
warfarin	1	0	0	1	0
xenazoic acid	1	0	0	0	0
ximelagatran	1	1	1	0	0
zimelidine	1	1	0	0	0
zipeprol	1	0	0	0	0
zomepirac	1	1	0	0	0
zopiclone	1	0	0	0	0
abarelix	0	1	0	0	0
acetohexamide	0	1	0	0	0
adrafinil	0	1	0	0	0
alefacept	0	1	0	0	0
alosetron	0	1	0	0	0
alpha-ethyltryptamine	0	1	0	0	0
alprenolol	0	1	0	0	0
alseroxylon	0	1	0	0	0
amdinocillin	0	1	0	0	0
aminopterin	0	1	0	0	0
ardeparin	0	1	0	0	0
benactyzine	0	1	0	0	0
benfluorex	0	1	0	0	0
bentiromide	0	1	0	0	0
benzquinamide	0	1	0	0	0
bepridil	0	1	0	0	0
bezitramide	0	1	0	0	0
bitolterol	0	1	0	0	0
brotizolam	0	1	0	0	0
candicidin	0	1	0	0	0
carbazochrome	0	1	0	0	0
carmofur	0	1	0	0	0
carphenazine	0	1	0	0	0
carprofen	0	1	0	0	0
cefadroxil	0	1	0	0	0
cephaloridine	0	1	0	0	0
chloral betaine	0	1	0	0	0
chlormerodrin	0	1	0	0	0
chlorotrianisene	0	1	0	0	0
chlorphenesin	0	1	0	0	0
chlorphenoxamine	0	1	0	0	0
chlorprothixene	0	1	0	0	0
cinoxacin	0	1	0	0	0
clofedanol	0	1	0	0	0
cyclopentamine	0	1	0	0	0
dexetimide	0	1	0	0	0
dexrazoxane	0	1	0	0	0
dextropropoxyphene	0	1	0	0	0
dimetacrine	0	1	0	0	0
diphemanil methylsulfate	0	1	0	0	0
diphenidol	0	1	0	0	0
ditazole	0	1	0	0	0
drotrecogin alfa	0	1	0	0	0
dydrogesterone	0	1	0	0	0
encainide	0	1	0	0	0
eprazinone	0	1	0	0	0
etamivan	0	1	0	0	0
ethchlorvynol	0	1	0	0	0
ethinamate	0	1	0	0	0
ethoheptazine	0	1	0	0	0
ethoxzolamide	0	1	0	0	0
ethyl biscoumacetate	0	1	0	0	0
ethyl carbamate	0	1	0	0	0
etifoxine	0	1	0	0	0
etilefrine	0	1	0	0	0
fencamfamine	0	1	0	0	0
fendiline	0	1	0	0	0
fenproporex	0	1	0	0	0
fentonium	0	1	0	0	0
flecainide	0	1	0	0	0
floctafenine	0	1	0	0	0
florantyrone	0	1	0	0	0
flubendazole	0	1	0	0	0
fluclorolone acetonide	0	1	0	0	0
flumequine	0	1	0	0	0
fluocortolone	0	1	0	0	0
flupentixol	0	1	0	0	0
fluprednidene acetate	0	1	0	0	0
flurothyl	0	1	0	0	0
fominoben	0	1	0	0	0
formestane	0	1	0	0	0
fusafungine	0	1	0	0	0
gemeprost	0	1	0	0	0
gemtuzumab ozogamicin	0	1	0	0	0
glibornuride	0	1	0	0	0
halazepam	0	1	0	0	0
haloprogin	0	1	0	0	0
hetacillin	0	1	0	0	0
hexoprenaline	0	1	0	0	0
hexylcaine	0	1	0	0	0
hydroxydione	0	1	0	0	0
ibuproxam	0	1	0	0	0
ifenprodil	0	1	0	0	0
indenolol	0	1	0	0	0
indoramin	0	1	0	0	0
iodamide	0	1	0	0	0
iopanoic acid	0	1	0	0	0
isoaminile	0	1	0	0	0
isoflurophate	0	1	0	0	0
isoxsuprine	0	1	0	0	0
loracarbef	0	1	0	0	0
lysergic acid diethylamide	0	1	0	0	0
magaldrate	0	1	0	0	0
mephenytoin	0	1	0	0	0
metharbital	0	1	0	0	0
metocurine iodide	0	1	0	0	0
moricizine	0	1	0	0	0
nonoxynol-9	0	1	0	0	0
ospa lipoprotein	0	1	0	0	0
plicamycin	0	1	0	0	0
rapacuronium	0	1	0	0	0
roxithromycin	0	1	0	0	0
satumomab pendetide	0	1	0	0	0
sermorelin	0	1	0	0	0
sibutramine	0	1	0	0	0
sitaxentan	0	1	0	0	0
sulfametopyrazine	0	1	0	0	0
tacrine	0	1	0	0	0
thiethylperazine	0	1	0	0	0
tridihexethyl	0	1	0	0	0
trilostane	0	1	0	0	0
urokinase	0	1	0	0	0
zileuton	0	1	0	0	0
1-13c-caprylic acid	0	0	1	0	0
abetimus	0	0	1	0	0
albinterferon alfa-2b	0	0	1	0	0
Alferminogene Tadenovec	0	0	1	0	0
anecortave	0	0	1	0	0
aripiprazole	0	0	1	1	1
balugrastim	0	0	1	0	0
beclomethasone	0	0	1	0	0
besilesomab	0	0	1	0	0
bortezomib	0	0	1	0	0
briakinumab	0	0	1	0	0
carisbamate	0	0	1	0	0
casopitant	0	0	1	0	0
cetuximab	0	0	1	1	0
ciclosporin	0	0	1	0	0
cladribine	0	0	1	0	0
clopidogrel	0	0	1	1	0
cogaulation factor VII precursor	0	0	1	0	0
conjugated estrogen	0	0	1	0	0
cytarabine	0	0	1	0	0
dalbavacin	0	0	1	0	0
desloratadine	0	0	1	0	0
desvenlafaxine	0	0	1	0	0
dexamethasone	0	0	1	0	0
docetaxel	0	0	1	0	0
doxorubicin	0	0	1	0	0
dronedarone	0	0	1	0	1
duloxetine	0	0	1	0	0
ecallantide	0	0	1	0	0
epoetin alfa	0	0	1	0	0
epoetin theta	0	0	1	0	0
eprodisate sodium	0	0	1	0	0
eszopiclone	0	0	1	0	1
etarfolatide	0	0	1	0	0
ethyl eicosapent	0	0	1	0	0
faldaprevir	0	0	1	0	0
fentanyl	0	0	1	0	0
ferumoxytol	0	0	1	0	0
fluocinolone acetonide	0	0	1	0	0
folic acid	0	0	1	0	0
garenoxacin mesylate	0	0	1	0	0
gemifloxacin	0	0	1	0	0
glucarpidase	0	0	1	0	0
golimumab	0	0	1	0	0
gusperimus	0	0	1	0	0
hepatitis b surface antigen	0	0	1	0	0
human insulin	0	0	1	0	0
human protein c	0	0	1	0	0
hyaluronidase (ovine)	0	0	1	0	0
ibandronate	0	0	1	0	0
icatibant	0	0	1	0	0
iclaprim	0	0	1	0	0
idebenone	0	0	1	0	0
iloperidone	0	0	1	1	1
imatinib	0	0	1	1	0
insulin regular	0	0	1	0	0
interferon beta-1a	0	0	1	0	0
ixabepilone	0	0	1	0	0
ketoprofen	0	0	1	0	1
lacosamide	0	0	1	0	0
lapatinib	0	0	1	1	0
lenalidomide	0	0	1	1	0
lisuride	0	0	1	0	0
lorcaserin	0	0	1	0	0
mecasermin	0	0	1	0	0
memantine	0	0	1	0	0
mercaptopurine	0	0	1	1	0
mifepristone	0	0	1	0	0
nalfurafine	0	0	1	0	0
naproxcinod	0	0	1	0	0
natalizumab	0	0	1	0	0
NGX-4010/KD7040/Menthol	0	0	1	0	0
nilotinib	0	0	1	1	0
nimotuzumab	0	0	1	0	0
olopatadine	0	0	1	0	0
omacetaxine	0	0	1	1	0
oritavancin	0	0	1	0	0
osanetant	0	0	1	0	0
paclitaxel	0	0	1	0	0
paliperidone	0	0	1	0	1
pazopanib	0	0	1	1	0
pegaptanib	0	0	1	0	0
peginesatide	0	0	1	0	0
peginterferon alfa-2b	0	0	1	0	0
pegvisomant	0	0	1	0	0
perflubutane	0	0	1	0	0
pioglitazone	0	0	1	0	0
ramelteon	0	0	1	0	0
repaglinide	0	0	1	0	0
ridaforolimus	0	0	1	0	0
rivastigmine	0	0	1	0	0
rubitecan	0	0	1	0	0
ruboxistaurin	0	0	1	0	0
satavaptan	0	0	1	0	0
satraplatin	0	0	1	0	0
secretin	0	0	1	0	0
semuloparin sodium	0	0	1	0	0
sildenafil	0	0	1	0	0
sitimagene ceradenovec	0	0	1	0	0
somatropin	0	0	1	0	0
strontium ranelate	0	0	1	0	0
telavancin	0	0	1	0	0
tesamorelin	0	0	1	0	0
testosterone	0	0	1	0	1
thrombin alfa	0	0	1	0	0
tigecycline	0	0	1	0	0
topotecan	0	0	1	0	0
treprostinil	0	0	1	0	0
vandetanib	0	0	1	0	0
vedolizumab	0	0	1	0	0
vintafolide	0	0	1	0	0
vitespen	0	0	1	0	0
voclosporin	0	0	1	0	0
vorinostat	0	0	1	0	0
zoledronate	0	0	1	0	0
abacavir	0	0	0	1	0
ado-trastuzumab emtansine	0	0	0	1	0
afatinib	0	0	0	1	0
amitriptyline	0	0	0	1	1
anastrozole	0	0	0	1	0
arformoterol	0	0	0	1	0
arsenic trioxide	0	0	0	1	0
ascorbic acid	0	0	0	1	0
atomoxetine	0	0	0	1	0
azathioprine	0	0	0	1	0
boceprevir	0	0	0	1	0
bosutinib	0	0	0	1	0
busulfan	0	0	0	1	0
capecitabine	0	0	0	1	0
carbamazepine	0	0	0	1	0
carglumic acid	0	0	0	1	0
carvedilol	0	0	0	1	0
celecoxib	0	0	0	1	0
ceritinib	0	0	0	1	0
cevimeline	0	0	0	1	0
chlorpropamide	0	0	0	1	0
cisplatin	0	0	0	1	0
citalopram	0	0	0	1	0
clobazam	0	0	0	1	0
clomipramine	0	0	0	1	1
crizotinib	0	0	0	1	0
dabrafenib	0	0	0	1	0
dapsone	0	0	0	1	0
dasatinib	0	0	0	1	0
denileukin diftitox	0	0	0	1	0
desipramine	0	0	0	1	1
dexlansoprazole	0	0	0	1	1
dextromethorphan	0	0	0	1	0
diazepam	0	0	0	1	1
divalproex	0	0	0	1	0
doxepin	0	0	0	1	1
drospirenone	0	0	0	1	0
eliglustat	0	0	0	1	0
eltrombopag	0	0	0	1	0
erlotinib	0	0	0	1	0
esomeprazole	0	0	0	1	1
ethinyl estradiol	0	0	0	1	0
everolimus	0	0	0	1	0
exemestane	0	0	0	1	0
fluorouracil	0	0	0	1	0
fluoxetine	0	0	0	1	0
flurbiprofen	0	0	0	1	0
fulvestrant	0	0	0	1	0
galantamine	0	0	0	1	0
glimepiride	0	0	0	1	0
glipizide	0	0	0	1	0
glyburide	0	0	0	1	1
hydralazine	0	0	0	1	0
ibrutinib	0	0	0	1	0
imipramine	0	0	0	1	1
indacaterol	0	0	0	1	0
irinotecan	0	0	0	1	0
isoniazid	0	0	0	1	0
isosorbide	0	0	0	1	0
ivacaftor	0	0	0	1	0
lansoprazole	0	0	0	1	1
letrozole	0	0	0	1	0
lomitapide	0	0	0	1	0
mafenide	0	0	0	1	0
methylene blue	0	0	0	1	0
metoclopramide	0	0	0	1	1
metoprolol	0	0	0	1	0
mipomersen	0	0	0	1	0
modafinil	0	0	0	1	0
mycophenolic acid	0	0	0	1	0
nalidixic acid	0	0	0	1	0
nitrofurantoin	0	0	0	1	1
nortriptyline	0	0	0	1	1
obinutuzumab	0	0	0	1	0
omeprazole	0	0	0	1	1
panitumumab	0	0	0	1	0
pantoprazole	0	0	0	1	0
paroxetine	0	0	0	1	1
peg-3350	0	0	0	1	0
pegloticase	0	0	0	1	0
perphenazine	0	0	0	1	1
pertuzumab	0	0	0	1	0
phenytoin	0	0	0	1	0
pimozide	0	0	0	1	1
ponatinib	0	0	0	1	0
prasugrel	0	0	0	1	0
pravastatin	0	0	0	1	0
primaquine	0	0	0	1	0
propafenone	0	0	0	1	0
propranolol	0	0	0	1	0
protriptyline	0	0	0	1	1
pyrazinamide	0	0	0	1	0
quinidine	0	0	0	1	0
quinine sulfate	0	0	0	1	0
rabeprazole	0	0	0	1	1
rasburicase	0	0	0	1	0
rifampin	0	0	0	1	0
risperidone	0	0	0	1	0
rituximab	0	0	0	1	0
simeprevir	0	0	0	1	0
sodium ascorbate	0	0	0	1	0
sodium benzoate	0	0	0	1	0
sodium chloride	0	0	0	1	0
sodium nitrite	0	0	0	1	0
sodium phenylacetate	0	0	0	1	0
sodium sulfate	0	0	0	1	0
sofosbuvir	0	0	0	1	0
succimer	0	0	0	1	0
sulfamethoxazole	0	0	0	1	0
tamoxifen	0	0	0	1	0
telaprevir	0	0	0	1	0
terbinafine	0	0	0	1	0
tetrabenazine	0	0	0	1	0
thioguanine	0	0	0	1	0
ticagrelor	0	0	0	1	0
tolterodine	0	0	0	1	0
tositumomab	0	0	0	1	0
tramadol	0	0	0	1	0
trametinib	0	0	0	1	0
trastuzumab	0	0	0	1	0
tretinoin	0	0	0	1	0
trimethoprim	0	0	0	1	0
trimipramine	0	0	0	1	1
valproic acid	0	0	0	1	0
vemurafenib	0	0	0	1	0
venlafaxine	0	0	0	1	0
voriconazole	0	0	0	1	0
vortioxetine	0	0	0	1	0
alprazolam	0	0	0	0	1
amiodarone	0	0	0	0	1
amoxapine	0	0	0	0	1
asenapine	0	0	0	0	1
atropine	0	0	0	0	1
belladonna alkaloids	0	0	0	0	1
benztropine	0	0	0	0	1
brompheniramine	0	0	0	0	1
butabarbital	0	0	0	0	1
butalbital	0	0	0	0	1
carbinoxamine	0	0	0	0	1
chlopromazine	0	0	0	0	1
chlordiazepoxide	0	0	0	0	1
chlorpheniramine	0	0	0	0	1
chlorzoxazone	0	0	0	0	1
clemastine	0	0	0	0	1
clidinium-chlordiazepoxide	0	0	0	0	1
clonazepam	0	0	0	0	1
clonidine	0	0	0	0	1
clorazepate	0	0	0	0	1
clorpropamide	0	0	0	0	1
cyclobenzaprine	0	0	0	0	1
desiccated thyroid	0	0	0	0	1
desmopressin	0	0	0	0	1
dexbrompheniramine	0	0	0	0	1
dexchlorpheniramine	0	0	0	0	1
diflunisal	0	0	0	0	1
digoxin	0	0	0	0	1
dimenhydrinate	0	0	0	0	1
diphenhydramine	0	0	0	0	1
dipyridamole	0	0	0	0	1
disopyramide	0	0	0	0	1
doxazosin	0	0	0	0	1
doxylamine	0	0	0	0	1
ergoloid mesylates	0	0	0	0	1
estazolam	0	0	0	0	1
estrogens	0	0	0	0	1
etodolac	0	0	0	0	1
fenoprofen	0	0	0	0	1
fluphenazine	0	0	0	0	1
flurazepam	0	0	0	0	1
growth hormone	0	0	0	0	1
guanabenz	0	0	0	0	1
guanfacine	0	0	0	0	1
haloperidol	0	0	0	0	1
hydroxyzine	0	0	0	0	1
hyoscyamine	0	0	0	0	1
ibuprofen	0	0	0	0	1
indomethacin	0	0	0	0	1
insulin, sliding scale	0	0	0	0	1
isoxsurine	0	0	0	0	1
ketorolac	0	0	0	0	1
lorazepam	0	0	0	0	1
loxapine	0	0	0	0	1
meclizine	0	0	0	0	1
meclofenamate	0	0	0	0	1
mefenamic acid	0	0	0	0	1
megestrol	0	0	0	0	1
meloxicam	0	0	0	0	1
meperidine	0	0	0	0	1
mephobarbital	0	0	0	0	1
metaxalone	0	0	0	0	1
methocarbamol	0	0	0	0	1
methyldopa	0	0	0	0	1
methyltestosterone	0	0	0	0	1
mineral oil	0	0	0	0	1
nabumetone	0	0	0	0	1
naproxen	0	0	0	0	1
nifedipine	0	0	0	0	1
olanzapine	0	0	0	0	1
orphenadrine	0	0	0	0	1
oxaprozin	0	0	0	0	1
oxazepam	0	0	0	0	1
pantorpazole	0	0	0	0	1
pentazocine	0	0	0	0	1
piroxicam	0	0	0	0	1
prazosin	0	0	0	0	1
prochlorperazine	0	0	0	0	1
promethazine	0	0	0	0	1
propantheline	0	0	0	0	1
quazepam	0	0	0	0	1
quetiapine	0	0	0	0	1
reserpine	0	0	0	0	1
resperidone	0	0	0	0	1
scopolamine	0	0	0	0	1
secobarbital	0	0	0	0	1
sulindac	0	0	0	0	1
temazepam	0	0	0	0	1
terazosin	0	0	0	0	1
thiothixene	0	0	0	0	1
ticlopidine	0	0	0	0	1
tolmetin	0	0	0	0	1
trifluoperazine	0	0	0	0	1
trihexyphenidyl	0	0	0	0	1
triprolidine	0	0	0	0	1
zaleplon	0	0	0	0	1
ziprasidone	0	0	0	0	1
zolpidem	0	0	0	0	1
